# Supplementary material for: Rhn1, a Nuclear Protein, Is Required for Suppression of Meiotic mRNAs in Mitotically Dividing Fission Yeast
Source: PLoS One. 2012 Aug 17;7(8):e42962. doi: 10.1371/journal.pone.0042962 (PMC3422304; doi:10.1371/journal.pone.0042962)
Supplement: Table S1 — The genes upregulated (>1.6) in rhn1 Δ. (XLS) [file pone.0042962.s001.xls]

## Sheet: Table  S1. >1.6 in rhn1∆-1 - 表 
systematic ID	name	Product	meiosis upregulation1	UP in red1∆2
SPAC1142.09		dubious	+	Yes
SPAC11D3.01c		conserved fungal protein	+ (late)	No
SPAC12G12.05c	taf9+	SAGA complex/ transcription initiation factor	+ (middle)	No
SPAC13C5.03	tht1+	nuclear membrane protein involved in karyogamy	+ (early)	No
SPAC13D6.01	pof14+	F-box protein	-	Yes
SPAC15E1.07c	moa1+	meiotic cohesin complex associated protein	+	Yes
SPAC16C9.01c		carbohydrate kinase	+ (middle)	No
SPAC1A6.11		dubious	+	Yes
SPAC1D4.01		human C9orf78 ortholog	-	Yes
SPAC1F3.08c		dubious	N.D.	Yes
SPAC1F8.03c	str3+	siderophore-iron transporter	+	Yes
SPAC22F8.03c		sequence orphan	-	No
SPAC22H10.06c		dubious	N.D.	Yes
SPAC23C11.10	usb1+	mitochondrial respiratory chain complex III assembly	+	Yes
SPAC23H4.05c		sequence orphan	-	No
SPAC343.18	rfp2+	SUMO-targeted ubiquitin-protein ligase subunit	+	No
SPAC4G9.07	mug133+	S. pombe specific UPF0300 family protein 2	+ (middle)	No
SPAC5D6.10c	mug116+	sequence orphan	+ (middle)	No
SPAC5H10.07		sequence orphan	N.D.	No
SPAC5H10.11	gmh1+	alpha-1,2-galactosyltransferase	+ (late)	No
SPAC6C3.05		sequence orphan	+ (early)	Yes
SPAC9E9.01		dubious	-	No
SPAC9E9.17c		dubious	N.D.	Yes
SPAP27G11.11c		dubious	N.D.	Yes
SPBC1271.06c	mug96+	sequence orphan	+ (middle)	Yes
SPBC14C8.05c	meu17+	glucan-alpha-1,4-glucosidase	+	Yes
SPBC1683.09c	frp1+	ferric-chelate reductase	+	No
SPBC1703.08c		5-formyltetrahydrofolate cyclo-ligase	-	No
SPBC1711.14	rec15+	meiotic recombination protein	+ (early)	Yes
SPBC1718.02	hop1+	linear element associated protein	+ (early)	Yes
SPBC18E5.08		N-acetyltransferase	+	No
SPBC1921.04c		dubious	+	Yes
SPBC216.02	mcp5+	cortical anchoring factor for dynein	+ (early)	Yes
SPBC23G7.17c	matMi	mating-type M-specific polypeptide	+ (delayed)	Yes
SPBC27.05		dubious	+	Yes
SPBC31F10.05	mug37+	sequence orphan	+ (early)	Yes
SPBC336.05c		S-adenosylmethionine-dependent methyltransferase	-	Yes
SPBC337.04	ppk27+	serine/threonine protein kinase	-	No
SPBC354.11c		dubious	+	Yes
SPBC3E7.02c	hsp16+	heat shock protein	+ (middle)	No
SPBC887.16		dubious	-	No
SPBC8D2.12c		mitochondrial translational activator of COX I	-	Yes
SPBPB2B2.03c		pseudogene	+	Yes
SPBPB2B2.04		pseudo-very degraded transporter	N.D.	Yes
SPCC1020.03		mitochondrial iron ion transporter	+	No
SPCC1223.12c	meu10+	GPI anchored cell surface protein	+ (early)	Yes
SPCC1442.11c		sequence orphan	+	Yes
SPCC4F11.05		dubious	+	No
SPCC645.02	gep4+	mitochondrial matrix PGP phosphatase	-	Yes
SPCPJ732.03	meu15+	sequence orphan	+ (middle)	Yes
	wtf-pseudo	wtf1/2/3/6/8/15/17/23/24/25 (cannot be distinguished)	+ (middle)	Yes
N.D.: not determined
1: Mata et al., (2002). Nat. Genet. 32, 143-147.
2: Sugiyama and Sugioka-Sugiyama. (2011). EMBO J. 30, 1027-1039.
