# Supplementary material for: Rhn1, a Nuclear Protein, Is Required for Suppression of Meiotic mRNAs in Mitotically Dividing Fission Yeast
Source: PLoS One. 2012 Aug 17;7(8):e42962. doi: 10.1371/journal.pone.0042962 (PMC3422304; doi:10.1371/journal.pone.0042962)
Supplement: Table S2 — The genes downregulated (<0.5) in rhn1 Δ. (XLS) [file pone.0042962.s002.xls]

## Sheet: Table  S2. <0.5 in rhn1∆ - 表 1
systematic ID	name	Product	meiosis upregulation1	DOWN in red1∆2
SPAC1002.17c	urg2+	uracil phosphoribosyltransferase	+ (transient)	No
SPAC11D3.05	mfs2+	MFS family membrane transporter	-	Yes
SPAC212.07c		pseudogene	N.D.	Yes
SPAC212.08c		GPI anchored protein	-	Yes
SPAC750.07c		S. pombe specific GPI anchored protein family 1	-	Yes
SPAC977.17		MIP water channel	+	No
SPBC1289.14		adducin	+	No
SPBC2G2.09c	crs1+	meiosis-specific cyclin	+ (early)	No
SPBCPT2R1.08c	tlh2+	RecQ type DNA helicase	N.D.	No
SPBPB10D8.01		cysteine transporter	-	Yes
SPBPB10D8.02c		arylsulfatase	-	Yes
SPBPB10D8.03		pseudogene transporter	N.D.	Yes
SPBPB2B2.01		amino acid permease	+ (transient)	No
SPBPB2B2.06c		phosphoprotein phosphatase	+	No
SPBPB2B2.18		sequence orphan	+	No
SPCC11E10.01		cystathionine beta-lyase	+ (transient)	No
SPCC965.14c		cytosine deaminase	-	No
*Yellow highlight Indicates genes that are present close to telomeric regions
N.D.: not determined
1: Mata et al., (2002). Nat. Genet. 32, 143-147.
2: Sugiyama and Sugioka-Sugiyama. (2011). EMBO J. 30, 1027-1039.
