# Supplementary material for: Rhn1, a Nuclear Protein, Is Required for Suppression of Meiotic mRNAs in Mitotically Dividing Fission Yeast
Source: PLoS One. 2012 Aug 17;7(8):e42962. doi: 10.1371/journal.pone.0042962 (PMC3422304; doi:10.1371/journal.pone.0042962)
Supplement: Table S3 — S. pombe strains used in this study. (XLS) [file pone.0042962.s003.xls]

## Sheet: Table S3. strain list - 表 1
Strain	Genotype						Source
FY12806	h90 leu1-32 ura4D18 ade6-M210						NBRP
SP590	h- leu1-32 ura4DS/E ade6-M216 lys1::nmt81-ura4+-mei4DSR::kan						1
SP618	h- leu1-32 ura4DS/E ade6-M216 lys1::nmt81-ura4+-mei4DSR::kan red1∆::hph						1
SP1194	h90 leu1-32 ura4D18 ade6-M210 rhn1∆::hph						this study
SP1256	h90 leu1-32 ura4D18 ade6-M216 rhn1-PK::hph						this study
SP1298	h90 leu1-32 ura4D18 ade6-M210 rhn1-tdTomato::hph dhp1-GFP::kan						this study
SP1322	h- leu1-32 ura4DS/E ade6-M216 lys1::nmt81-ura4+-mei4DSR::kan rhn1∆::hph						this study
SP1328	h90 leu1-32 ura4D18 ade6-M210 rhn1-tdTomato::hph pcf11-GFP::kan						this study
SP1338	h90 leu1-32 ura4D18 ade6-M210 rhn1-PK::hph din1-myc::kan						this study
SP1347	h90 leu1-32 ura4D18 ade6-M210 sen1∆::kan						this study
SP1390	h90 leu1-32 ura4D18 ade6-M210 rhn1-PK::hph pcf11-myc::kan						this study
SP1392	h90 leu1-32 ura4D18 ade6-M216 rhn1-PK::hph dhp1-myc::kan						this study
SP1652	h90 leu1-32 ura4D18 ade6-M216 rhn1-GFP::kan hta2-mCherry::kan						this study
SP1711	h90 leu1-32 ura4D18 ade6-M210 lsk1∆::kan						this study
SP1932	h90 leu1-32 ura4D18 ade6-M210 rhn1∆::hph lsk1∆::kan						this study
1: Sugiyama and Sugioka-Sugiyama. (2011). EMBO J. 30, 1027-1039.
